# Supplementary material for: Vitamin D Status, Vitamin D Receptor Polymorphisms, and the Risk of Incident Rosacea: Insights from Mendelian Randomization and Cohort Study in the UK Biobank
Source: Nutrients. 2023 Aug 30;15(17):3803. doi: 10.3390/nu15173803 (PMC10489658; doi:10.3390/nu15173803)
Supplement: Supplementary file 1 [file nutrients-15-03803-s001.zip]

Archive with 1 entries (1 files):
- nutrients-2591038-supplementary.pdf
